# Supplementary material for: The B-Score is a novel metric for measuring the true performance of blood pressure estimation models
Source: Sci Rep. 2022 Jul 16;12:12173. doi: 10.1038/s41598-022-16527-2 (PMC9288457; doi:10.1038/s41598-022-16527-2)
Supplement: Supplementary file 2 — Supplementary Information 2. [file 41598_2022_16527_MOESM2_ESM.xlsx]

## Sheet: Tabelle1
	SBP			DBP
	Normal	Hard	Lab	Normal	Hard	Lab
amp. short	2.5 (1.0)	2.5 (1.0)	2.5 (1.0)	2.5 (1.0)	2.5 (1.0)	2.5 (1.0)
amp. long	7.5 (2.0)	12.0 (4.0)	7.5 (2.0)	5.0 (2.0)	8.0 (4.0)	5.0 (2.0)
	120.0 (10.0)	120.0 (20.0)	120.0 (6.0)	80.0 (8.0)	80.0 (12.0)	80.0 (5.0)
meas. uncert.	0.0 (3.0)	0.0 (7.0)	0.0 (3.0)	0.0 (3.0)	0.0 (7.0)	0.0 (3.0)
	3.0 (1.0)	3.0 (1.0)	3.0 (1.0)	3.0 (1.0)	3.0 (1.0)	3.0 (1.0)
